# Supplementary material for: Amphotericin B deoxycholate for relapse visceral leishmaniasis in Bangladesh: a cross-sectional study
Source: BMC Res Notes. 2018 Dec 22;11:918. doi: 10.1186/s13104-018-4036-8 (PMC6303843; doi:10.1186/s13104-018-4036-8)
Supplement: Supplementary file 1 — Additional file 1. Anonymous patient data. The dataset supporting the conclusions of this article. [file 13104_2018_4036_MOESM1_ESM.xlsx]

## Sheet: Data
age_cat	sex	his_rel	drug_privl	dur_relap	dur_fev	sp_size	sp_cat	sp_aft	sp_com	sp_fu	fev_shiv	hypokal	vomit	acid
1	1	1	1	12	5	3	1	0	1	0	1	1	2	2
1	2	1	1	18	8	5	2	2	2	0	2	2	2	1
1	2	1	1	12	14	7	1	3	2	0	1	1	1	2
2	2	1	1	12	16	10	2	4	2	0	1	1	2	2
2	1	1	1	18	4	2	1	0	1	0	2	2	2	1
2	1	1	1	16	14	7	2	3	2	0	2	1	1	2
2	1	1	1	18	12	6	2	3	2	0	1	2	2	2
1	2	1	1	12	18	11	3	4	2	0	2	2	1	2
2	1	1	1	18	8	4	1	0	1	0	1	2	2	2
1	1	1	1	24	30	17	3	5	2	0	1	1	1	2
1	2	1	2	48	7	4	2	2	2	0	2	2	2	2
1	1	1	1	24	9	4	1	0	1	0	2	1	2	2
2	1	1	1	12	15	7	2	4	3	0	1	2	2	2
1	1	1	1	18	11	6	2	3	2	0	1	2	2	2
1	2	1	1	24	9	5	2	4	3	0	2	1	1	1
2	2	1	1	30	16	9	2	4	2	0	2	2	2	2
1	2	1	1	24	7	3	1	0	1	0	1	2	2	2
2	1	1	1	18	12	6	2	2	2	0	2	1	1	2
1	1	1	1	12	14	7	2	3	2	0	2	1	2	2
2	2	1	1	12	22	11	3	5	2	0	2	1	1	2
1	2	1	1	12	6	4	1	0	1	0	1	1	2	2
1	1	1	1	18	15	7	2	3	2	0	2	2	1	2
1	1	1	1	24	14	9	2	4	2	0	2	1	2	2
2	2	1	1	12	8	4	1	0	1	0	1	2	2	1
2	1	1	1	18	14	6	2	3	2	0	1	1	2	2
1	1	1	1	18	11	7	2	3	2	0	2	2	1	2
2	2	1	1	24	6	3	1	0	1	0	2	2	2	2
1	1	1	1	24	20	10	2	4	2	0	1	1	1	2
1	2	1	2	30	15	9	2	3	2	0	2	2	2	2
2	1	1	1	12	5	3	1	0	1	0	1	2	2	2
1	2	1	1	18	14	7	2	3	2	0	2	2	1	2
2	1	1	1	30	16	7	2	2	2	0	1	1	2	1
2	1	1	1	24	5	2	1	0	1	0	2	2	2	2
2	1	1	1	24	13	8	2	3	2	0	1	1	1	2

## Sheet: Variable
age_cat	Category based on age (18 years or more = 1; Less than 18 years = 2)
sex	Sex of the patient (Male = 1; Female = 2)
his_rel	Having previous history of VL (Yes = 1; No = 2)
drug_privl	Drug used during previous VL treatment (Miltefosine = 1; SSG = 2)
dur_relap	Duration of relapse in months
dur_fev	Duration of fever in months
sp_size	Baseline spleen size in cm.
sp_cat	Category based on spleen size ( Less than 5 cm = 1; 5-10 cm = 2; More than 10 cm = 3)
sp_aft	Spleen size just after treatment in cm
sp_com	Percent reduction of spleen size from baseline to treatment completion (100% = 1; 50% or more = 2; Less than 50% = 3)
sp_fu	Spleen size during 6 month follow-up in cm
fev_shiv	Having fever with shivering during treatment (Yes = 1; No = 2)
hypokal	Having hypokalamia during treatment (Yes = 1; No = 2)
vomit	Having vomiting during treatment (Yes = 1; No = 2)
acid	Having acidity during treatment (Yes = 1; No = 2)
